# Supplementary material for: Predicting alcohol dependence from multi‐site brain structural measures
Source: Hum Brain Mapp. 2020 Oct 16;43(1):555–65. doi: 10.1002/hbm.25248 (PMC8675424; doi:10.1002/hbm.25248)
Supplement: Supplementary file 1 — Appendix S1: Supporting Information. [file HBM-43-555-s001.zip]

Archive with 2 entries (2 files):
- HBM_25248_Data and Code Availability (2).pdf
- HBM_25248_Supplemental Material.docx
